# Supplementary material for: Wildlife–Livestock Host Community Maintains Simultaneous Epidemiologic Cycles of Mycoplasma conjunctivae in a Mountain Ecosystem
Source: Vet Sci. 2024 May 14;11(5):217. doi: 10.3390/vetsci11050217 (PMC11125856; doi:10.3390/vetsci11050217)
Supplement: Supplementary file 1 [file vetsci-11-00217-s001.zip]

Archive with 1 entries (1 files):
- vetsci-2926521-supplementary.pdf
